# Supplementary material for: Estimating virus effective population size and selection without neutral markers
Source: PLoS Pathog. 2017 Nov 20;13(11):e1006702. doi: 10.1371/journal.ppat.1006702 (PMC5720836; doi:10.1371/journal.ppat.1006702)
Supplement: S2 Table — In all, 708 samples were analyzed: 15 doubled-haploid (DH) lines of pepper × 6 sampling dates (dpi: days post-inoculation) × 8 plants per date, except for virus-negative samples, and 4 samples for the initial inoculum. Columns indicate (i) the name of each DH line, (ii) the sampling date in dpi, (iii) the number of the sequence tag used (see S1 Table), (iv) the plant number (as in Fig 2, S2 and S3 Figs), (v) the infection status of each sample (0: not infected / 1: infected), (vi) the total number of cleaned sequences of variants G, N, K, GK and KN assigned to each sample after filtering, (vii-xi) the number of sequences for each inoculated viral variant (G, N, K, GK and KN), and (xii-xiv) the number of sequences of the three additional variants SON41p, GN and GKN, based on the three codon positions of interest in the VPg cistron. (XLSX) [file ppat.1006702.s009.xlsx]

## Sheet: S2_Table
DHline	Dpi	NumTag	PlantNumber	InfectiousStatus	NbSeqTot	NbVarG	NbVarN	NbVarK	NbVarGK	NbVarKN	NbVarSON41p	NbVarGN	NbVarGKN
219	6	1	1	1	1223	1199	2	2	15	5	2	2	3
219	6	2	2	1	410	27	3	164	64	152	0	1	5
219	6	3	3	1	2042	5	742	1252	28	15	9	5	0
219	6	4	4	1	1445	8	1	1176	254	6	5	0	2
219	6	5	NA	0	507	21	105	260	48	73	44	0	1
219	6	6	5	1	1118	339	3	639	113	24	18	0	1
219	6	7	6	1	3365	176	208	28	2950	3	6	6	6
219	6	8	7	1	2841	903	8	1236	500	194	14	1	2
219	10	1	9	1	1765	1	1450	24	285	5	9	10	5
219	10	2	10	1	648	0	55	581	7	5	0	0	0
219	10	3	11	1	2776	152	6	35	2582	1	0	3	5
219	10	4	12	1	960	25	3	18	895	19	0	1	1
219	10	5	13	1	833	1	2	14	816	0	6	0	1
219	10	6	14	1	1028	1	957	61	7	2	5	2	0
219	10	7	15	1	1229	0	2	1217	8	2	1	0	0
219	10	8	16	1	1277	0	3	1243	9	22	1	0	1
219	14	1	17	1	6304	23	18	216	5992	55	0	4	22
219	14	2	18	1	1942	5	396	104	1426	11	8	9	13
219	14	3	19	1	5461	170	81	641	720	3849	10	5	47
219	14	4	20	1	5612	2731	2748	33	50	50	135	147	4
219	14	5	21	1	1645	8	7	1178	424	28	0	1	4
219	14	6	22	1	1824	7	7	20	1779	11	0	1	8
219	14	7	23	1	1381	1	628	684	42	26	5	2	1
219	14	8	24	1	1665	3	10	17	32	1603	1	1	4
219	20	1	25	1	4032	96	15	216	3624	81	0	7	14
219	20	2	26	1	3704	0	983	2320	350	51	14	4	3
219	20	3	27	1	7737	2	40	138	7501	56	0	6	18
219	20	4	28	1	4390	49	1115	342	2838	46	14	32	20
219	20	5	29	1	3439	24	16	2876	74	449	3	0	1
219	20	6	30	1	2370	0	5	78	70	2217	1	0	5
219	20	7	31	1	3877	1	3676	92	69	39	18	2	3
219	20	8	32	1	3833	1	14	674	3058	86	0	1	5
219	27	1	33	1	5543	0	16	5106	344	77	1	1	4
219	27	2	34	1	2433	1	2346	30	25	31	10	1	0
219	27	3	35	1	3581	0	3490	41	28	22	8	4	0
219	27	4	36	1	2624	0	11	1988	21	604	1	0	1
219	27	5	37	1	2431	1	9	938	1473	10	0	1	1
219	27	6	38	1	2929	0	83	361	31	2454	1	0	4
219	27	7	39	1	4097	1	10	1459	2610	17	0	2	6
219	27	8	40	1	3402	1	14	3343	28	16	0	0	1
219	34	1	41	1	603	1	460	37	81	24	3	2	2
219	34	2	42	1	4942	10	20	42	4866	4	1	13	11
219	34	3	43	1	5204	36	5081	41	37	9	22	18	0
219	34	4	44	1	4350	24	4259	38	17	12	15	4	0
219	34	5	45	1	3725	1	19	3673	24	8	0	0	0
219	34	6	46	1	5186	12	26	3177	1966	5	2	5	3
219	34	7	NA	0	963	7	10	69	861	16	1	2	2
219	34	8	NA	0	152	0	16	6	77	53	0	0	0
221	6	1	1	1	2051	137	278	493	653	490	16	3	31
221	6	2	2	1	1430	152	179	370	331	398	7	7	25
221	6	3	3	1	10262	762	1581	2956	2122	2841	43	37	66
221	6	4	4	1	1787	85	208	559	484	451	14	2	41
221	6	5	5	1	1399	93	230	358	356	362	7	3	10
221	6	6	6	1	1993	51	327	587	547	481	14	4	17
221	6	7	7	1	2192	288	346	674	549	335	16	11	15
221	6	8	8	1	2816	219	368	740	799	690	17	11	30
221	10	1	9	1	4331	27	384	1854	1524	542	8	5	12
221	10	2	10	1	3409	138	345	1627	1002	297	13	4	14
221	10	3	11	1	5258	52	352	2326	2023	505	8	6	18
221	10	4	12	1	5114	247	885	1342	1895	745	18	14	22
221	10	5	13	1	4700	41	752	1583	1636	688	16	10	25
221	10	6	14	1	5097	103	1567	1666	1169	592	14	24	17
221	10	7	15	1	4051	66	1024	1526	1000	435	12	11	16
221	10	8	16	1	5726	50	576	2316	2171	613	11	10	41
221	14	1	17	1	5365	222	710	2301	1233	899	24	8	25
221	14	2	18	1	1359	4	203	330	592	230	5	0	8
221	14	3	19	1	4753	73	261	2469	1472	478	3	3	15
221	14	4	20	1	3522	78	307	1058	1130	949	7	5	37
221	14	5	21	1	1162	5	261	530	84	282	2	0	4
221	14	6	22	1	1736	20	128	807	533	248	4	2	13
221	14	7	23	1	1511	7	191	646	479	188	4	1	10
221	14	8	24	1	4052	7	638	948	1397	1062	5	10	57
221	20	1	25	1	5902	40	536	2640	1570	1116	17	5	37
221	20	2	26	1	672	2	41	340	170	119	0	0	1
221	20	3	27	1	5475	4	136	1668	2788	879	3	3	46
221	20	4	28	1	3865	86	303	1076	1756	644	6	6	43
221	20	5	29	1	3986	29	243	1748	1212	754	3	0	27
221	20	6	30	1	1928	4	54	602	707	561	0	3	26
221	20	7	31	1	1647	4	75	553	779	236	2	0	14
221	20	8	32	1	3567	5	239	1554	1417	352	5	8	16
221	27	1	33	1	4516	14	192	2276	1685	349	8	3	30
221	27	2	34	1	2264	23	86	884	892	379	2	3	16
221	27	3	35	1	5002	24	346	1868	2200	564	5	12	26
221	27	4	36	1	2522	6	122	942	1228	224	1	3	14
221	27	5	37	1	2890	10	207	1572	637	464	3	6	23
221	27	6	38	1	2229	1	98	1331	586	213	3	3	11
221	27	7	39	1	2288	23	84	836	1227	118	1	2	12
221	27	8	40	1	4715	27	540	1688	1558	902	4	10	29
221	34	1	41	1	5377	10	252	1406	2592	1117	8	9	74
221	34	2	42	1	2113	0	93	1088	643	289	2	0	9
221	34	3	43	1	10250	24	278	4771	3023	2154	4	4	50
221	34	4	44	1	1803	1	44	711	607	440	0	0	10
221	34	5	45	1	1542	2	76	668	591	205	3	0	7
221	34	6	46	1	2355	4	95	1057	430	769	6	1	24
221	34	7	47	1	1660	2	39	562	791	266	1	0	5
221	34	8	48	1	5216	10	183	2721	1600	702	3	0	16
240	6	1	1	1	4544	417	740	1209	1072	1106	47	25	67
240	6	2	2	1	2619	181	472	644	751	571	14	16	33
240	6	3	3	1	3749	279	611	946	1169	744	21	12	22
240	6	4	4	1	4313	348	601	1279	1120	965	25	15	50
240	6	5	5	1	4174	240	739	1154	1062	979	22	15	29
240	6	6	6	1	4901	408	644	1295	1408	1146	29	32	53
240	6	7	7	1	4159	185	425	1257	1257	1035	11	14	36
240	6	8	8	1	2790	250	455	762	623	700	17	13	20
240	10	1	9	1	3650	70	385	1334	832	1029	6	1	22
240	10	2	10	1	1926	13	302	555	762	294	5	2	16
240	10	3	11	1	3357	140	548	1139	1016	514	12	9	13
240	10	4	12	1	2576	34	212	630	1210	490	4	3	24
240	10	5	13	1	2018	15	156	578	943	326	2	4	21
240	10	6	14	1	2546	31	248	1240	770	257	1	3	12
240	10	7	15	1	2182	28	260	736	1022	136	3	4	8
240	10	8	16	1	3993	131	764	1169	1196	733	12	9	21
240	14	1	17	1	4736	42	324	2365	1424	581	9	6	22
240	14	2	18	1	1471	41	59	300	541	530	3	0	20
240	14	3	19	1	2391	43	363	966	678	341	3	8	14
240	14	4	20	1	3410	75	530	795	1621	389	12	8	29
240	14	5	21	1	3218	43	488	1080	1024	583	6	8	22
240	14	6	22	1	1527	2	82	557	357	529	4	0	17
240	14	7	23	1	1562	7	79	661	421	394	1	2	14
240	14	8	24	1	1476	6	351	291	560	268	0	6	9
240	20	1	25	1	4242	17	94	1600	1808	723	1	1	37
240	20	2	26	1	1455	2	27	449	495	482	1	1	16
240	20	3	27	1	1940	17	62	656	894	311	1	0	6
240	20	4	28	1	999	10	46	391	381	171	4	0	3
240	20	5	29	1	2312	2	120	796	444	950	5	1	25
240	20	6	30	1	3567	51	245	1786	1265	220	8	5	9
240	20	7	31	1	1254	4	39	600	492	119	2	0	3
240	20	8	32	1	1483	37	158	586	451	251	4	7	8
240	27	1	33	1	4866	101	603	939	2357	866	19	23	80
240	27	2	34	1	3726	62	472	983	1529	680	10	12	41
240	27	3	35	1	3438	150	539	1055	1289	405	18	15	29
240	27	4	36	1	3472	1	114	1282	1783	292	3	2	24
240	27	5	37	1	1974	0	312	450	524	688	5	4	33
240	27	6	38	1	1946	36	236	424	814	436	3	7	35
240	27	7	39	1	1356	6	55	698	370	227	1	0	6
240	27	8	40	1	2653	21	154	784	1223	471	2	3	23
2123	6	1	1	1	2790	132	328	481	1425	424	18	14	34
2123	6	2	2	1	2402	168	330	560	855	489	11	15	30
2123	6	3	3	1	5429	325	800	1416	1684	1204	21	14	38
2123	6	4	4	1	3437	199	358	935	922	1023	19	5	45
2123	6	5	5	1	5943	265	715	1575	1870	1518	12	7	29
2123	6	6	6	1	3015	99	366	983	725	842	11	7	39
2123	6	7	7	1	1888	103	208	577	566	434	5	4	18
2123	6	8	8	1	2081	87	230	659	657	448	5	1	11
2123	10	1	9	1	6902	27	707	1233	3970	965	11	13	68
2123	10	2	10	1	7560	4	626	3977	1350	1603	12	7	36
2123	10	3	11	1	5361	51	264	2195	1163	1688	3	1	32
2123	10	4	12	1	6013	9	414	2008	2161	1421	9	7	53
2123	10	5	13	1	5391	19	387	2728	1684	573	12	6	23
2123	10	6	14	1	5544	13	450	2007	2620	454	9	4	29
2123	10	7	15	1	4672	5	238	1709	1620	1100	6	6	46
2123	10	8	16	1	2768	31	286	1126	965	360	4	4	9
2123	14	1	17	1	3309	1	56	1580	1269	403	2	0	22
2123	14	2	18	1	1362	4	53	464	591	250	0	0	12
2123	14	3	19	1	3633	12	83	883	1886	769	2	2	32
2123	14	4	20	1	1381	3	38	662	405	273	0	0	11
2123	14	5	21	1	3276	31	133	1138	993	981	1	1	26
2123	14	6	22	1	1428	1	147	414	543	323	5	3	19
2123	14	7	23	1	1348	4	43	401	694	206	1	1	18
2123	14	8	24	1	1372	2	33	243	791	303	0	1	17
2123	20	1	25	1	6241	2	151	4025	1491	572	1	1	20
2123	20	2	26	1	1859	3	151	910	513	282	2	2	6
2123	20	3	27	1	4243	10	58	2463	1297	415	1	3	5
2123	20	4	28	1	4794	8	101	2914	1157	614	3	1	18
2123	20	5	29	1	5194	2	70	2652	1572	898	3	2	27
2123	20	6	30	1	1971	4	63	340	1276	288	1	3	27
2123	20	7	31	1	4691	5	99	2939	1054	594	1	1	16
2123	20	8	32	1	3996	15	206	856	1760	1159	1	3	51
2123	27	1	33	1	4273	2	9	1695	2110	457	0	3	39
2123	27	2	34	1	1802	2	42	901	681	176	1	1	19
2123	27	3	35	1	2173	3	27	637	1267	239	1	1	19
2123	27	4	36	1	2045	1	16	891	734	403	1	0	21
2123	27	5	37	1	1940	0	23	1030	592	295	0	2	11
2123	27	6	38	1	2085	1	78	446	1168	392	0	0	38
2123	27	7	39	1	3634	2	52	1929	963	688	1	0	27
2123	27	8	40	1	4112	0	30	791	1708	1583	0	0	42
2123	34	1	41	1	7431	2	31	3304	2719	1375	0	1	24
2123	34	2	42	1	2030	0	19	1129	588	294	2	0	8
2123	34	3	43	1	4077	4	34	2492	905	642	0	0	12
2123	34	4	44	1	1893	1	8	577	1104	203	0	0	9
2123	34	5	45	1	3781	0	13	1750	1767	251	0	0	9
2123	34	6	46	1	3792	0	19	1380	1565	828	0	5	24
2123	34	7	47	1	3745	0	27	1557	1488	673	0	3	21
2123	34	8	48	1	3731	1	43	1352	1609	726	0	0	24
2173	6	1	1	1	2721	98	501	597	976	549	11	16	32
2173	6	2	2	1	2346	167	295	637	793	454	10	11	23
2173	6	3	3	1	2092	90	313	420	663	606	5	5	17
2173	6	4	4	1	2965	108	420	781	770	886	8	6	27
2173	6	5	5	1	3271	209	581	932	656	893	12	11	34
2173	6	6	6	1	3553	11	531	1185	1238	588	11	13	23
2173	6	7	7	1	4455	5	1223	1478	636	1113	19	5	13
2173	6	8	8	1	3285	148	441	1171	909	616	12	8	25
2173	10	1	9	1	1867	19	294	533	757	264	4	4	6
2173	10	2	10	1	3986	74	390	1027	1938	557	8	10	24
2173	10	3	11	1	3103	39	247	861	1447	509	7	8	25
2173	10	4	12	1	3093	15	393	886	1369	430	5	7	16
2173	10	5	13	1	1369	10	198	223	648	290	2	5	15
2173	10	6	14	1	3170	5	116	753	1387	909	2	6	32
2173	10	7	15	1	2538	39	253	1041	1009	196	2	5	11
2173	10	8	16	1	3370	40	348	758	1196	1028	2	8	39
2173	14	1	17	1	6128	11	502	2734	1687	1194	10	4	36
2173	14	2	18	1	2876	3	196	1385	1130	162	1	6	4
2173	14	3	19	1	4135	17	321	1486	1307	1004	4	3	22
2173	14	4	20	1	6645	38	757	2874	2481	495	13	14	19
2173	14	5	21	1	2507	41	333	903	1108	122	7	7	9
2173	14	6	22	1	2736	2	4	692	1609	429	0	1	38
2173	14	7	23	1	2191	14	160	258	1646	113	1	4	18
2173	14	8	24	1	1694	11	70	711	400	502	4	0	11
2173	20	1	25	1	4253	7	123	1366	1669	1088	1	5	45
2173	20	2	26	1	1410	2	120	558	527	203	0	4	14
2173	20	3	27	1	3035	8	163	999	1377	488	1	2	15
2173	20	4	28	1	1251	6	66	336	738	105	2	3	8
2173	20	5	29	1	3365	2	98	1442	1298	525	3	1	18
2173	20	6	30	1	1767	0	265	1017	419	66	7	4	2
2173	20	7	31	1	3104	11	143	383	2167	400	6	2	38
2173	20	8	32	1	3063	5	506	896	1537	119	6	10	16
2173	27	1	33	1	4080	2	124	1379	1512	1063	3	2	67
2173	27	2	34	1	2177	3	37	788	927	422	0	2	33
2173	27	3	35	1	3346	3	54	1526	948	815	0	2	26
2173	27	4	36	1	2086	0	34	772	691	589	2	0	27
2173	27	5	37	1	2221	3	75	639	1343	161	3	3	19
2173	27	6	38	1	2238	0	20	426	717	1075	0	1	54
2173	27	7	39	1	2765	4	63	1222	1225	251	2	2	10
2173	27	8	40	1	4306	17	210	1276	2202	601	4	3	43
2173	34	1	41	1	3310	2	46	678	2365	219	2	0	21
2173	34	2	42	1	1983	2	11	693	1054	223	0	0	14
2173	34	3	43	1	6684	3	171	2150	3248	1112	4	9	42
2173	34	4	44	1	3300	2	23	1003	1302	970	2	1	32
2173	34	5	45	1	2991	0	13	1382	1374	222	0	0	10
2173	34	6	46	1	6303	4	135	2641	2825	698	3	5	39
2173	34	7	47	1	2203	0	29	1155	702	317	0	0	8
2173	34	8	48	1	2188	0	37	499	1087	565	0	2	13
2256	6	1	1	1	2326	7	18	2235	31	35	2	0	1
2256	6	2	2	1	1524	441	399	44	19	621	23	12	9
2256	6	3	3	1	4218	1093	1083	92	1904	46	18	33	15
2256	6	4	4	1	2637	327	18	602	364	1326	8	10	31
2256	6	5	5	1	1645	7	615	56	913	54	3	8	9
2256	6	6	6	1	2501	26	36	2313	59	67	5	2	3
2256	6	7	7	1	1273	6	9	34	16	1208	2	0	3
2256	6	8	8	1	2095	11	17	145	1898	24	1	4	5
2256	10	1	NA	0	57	1	23	21	6	6	49	0	0
2256	10	2	NA	0	126	0	22	53	33	18	30	0	0
2256	10	3	9	1	1412	11	57	28	1311	5	30	0	1
2256	10	4	NA	0	1327	4	57	651	609	6	56	0	3
2256	10	5	NA	0	982	4	12	13	95	858	9	0	6
2256	10	6	NA	0	1048	0	11	535	24	478	60	0	0
2256	10	7	NA	0	25	1	9	7	6	2	8	0	0
2256	10	8	NA	0	19	2	6	4	6	1	1	0	0
2256	14	1	NA	0	352	0	5	29	36	282	0	1	1
2256	14	2	17	1	1266	0	1	19	1238	8	0	0	3
2256	14	3	18	2	5196	1	3038	2053	58	46	21	9	0
2256	14	4	19	1	2991	1	26	55	2671	238	0	1	28
2256	14	5	NA	0	60	2	2	12	33	11	0	0	1
2256	14	6	20	1	3006	0	6	45	2946	9	1	0	6
2256	14	7	21	1	2682	0	8	2354	15	305	2	0	1
2256	14	8	NA	0	32	0	3	11	15	3	0	0	0
2256	20	1	25	1	4850	0	3	63	192	4592	0	0	27
2256	20	2	26	1	1813	0	16	28	8	1761	0	0	2
2256	20	3	27	1	5640	0	4	2234	3309	93	0	0	26
2256	20	4	28	1	3369	3	1	60	14	3291	0	0	4
2256	20	5	29	1	2330	1	35	18	2253	23	2	2	7
2256	20	6	30	1	1538	7	76	336	651	468	1	1	11
2256	20	7	31	1	3256	0	2	44	16	3194	0	0	4
2256	20	8	32	1	2877	0	0	2800	18	59	1	0	2
2256	27	1	33	1	5034	0	5	4491	510	28	2	0	0
2256	27	2	34	1	2957	0	7	88	16	2846	0	0	2
2256	27	3	35	1	8844	1	135	8596	62	50	2	1	0
2256	27	4	36	1	3278	0	3	45	3221	9	0	1	8
2256	27	5	37	1	2429	21	5	524	43	1836	1	1	6
2256	27	6	38	1	5246	0	5	5165	47	29	0	0	1
2256	27	7	39	1	1683	0	810	838	18	17	10	0	1
2256	27	8	40	1	7472	0	6	87	7361	18	0	1	19
2256	34	1	41	2	6812	0	17	1685	192	4918	0	1	18
2256	34	2	42	1	2154	1	9	2078	24	42	1	0	0
2256	34	3	43	1	11420	2	32	2385	81	8920	3	0	20
2256	34	4	44	1	2840	0	11	87	2718	24	0	0	16
2256	34	5	45	1	5709	3	10	282	5239	175	0	1	29
2256	34	6	46	1	2733	0	4	54	29	2646	0	0	7
2256	34	7	47	1	5825	1	319	5274	35	196	4	1	2
2256	34	8	48	1	8738	0	12	8570	60	96	1	0	1
2264	6	1	1	1	3703	71	388	928	1699	617	6	12	48
2264	6	2	2	1	1232	50	62	341	416	363	5	3	14
2264	6	3	3	1	6418	283	627	1958	2301	1249	16	17	46
2264	6	4	4	1	2030	29	283	624	495	599	3	8	25
2264	6	5	5	1	1580	52	189	539	400	400	5	0	16
2264	6	6	6	1	2055	2	217	604	420	812	6	4	23
2264	6	7	7	1	4075	4	181	1153	1326	1411	1	4	49
2264	6	8	8	1	4912	153	529	1376	1624	1230	10	8	51
2264	10	1	9	1	3605	4	138	1350	1308	805	2	1	40
2264	10	2	10	1	3689	8	61	1082	1430	1108	1	0	48
2264	10	3	11	1	6535	7	64	2344	2736	1384	1	3	43
2264	10	4	12	1	2891	2	85	1331	974	499	0	3	18
2264	10	5	13	1	2796	1	90	1294	700	711	1	3	27
2264	10	6	14	2	2855	9	15	1435	544	852	1	0	10
2264	10	7	15	1	4807	10	118	2457	953	1269	2	0	20
2264	10	8	16	1	5833	2	130	2158	2596	947	3	1	57
2264	14	1	17	1	3434	0	17	1136	1638	643	2	0	54
2264	14	2	18	1	1499	2	31	657	544	265	0	0	11
2264	14	3	19	1	3931	1	102	781	2065	982	1	1	30
2264	14	4	20	1	5192	42	305	1171	2104	1570	4	3	44
2264	14	5	21	1	2619	6	19	478	1252	864	0	1	36
2264	14	6	22	1	4344	18	6	2253	1281	786	1	0	23
2264	14	7	23	1	2525	0	106	1161	375	883	0	1	13
2264	14	8	24	1	2150	7	62	425	1509	147	2	2	27
2264	20	1	25	1	3606	4	36	768	2178	620	1	1	43
2264	20	2	26	1	1610	0	40	403	588	579	0	0	16
2264	20	3	27	1	3102	4	91	1319	1235	453	0	1	10
2264	20	4	28	1	3567	0	92	936	1862	677	2	2	40
2264	20	5	29	1	2975	0	47	924	1719	285	0	1	10
2264	20	6	30	1	568	1	9	145	215	198	1	0	9
2264	20	7	31	1	2895	1	69	926	1456	443	1	1	30
2264	20	8	32	1	2670	1	39	809	1193	628	2	2	28
2264	27	1	33	1	4456	4	35	1688	1849	880	2	1	75
2264	27	2	34	1	2231	2	8	726	1142	353	1	1	21
2264	27	3	35	1	8420	4	220	2499	5040	657	0	3	41
2264	27	4	36	1	2184	3	30	1089	910	152	2	0	16
2264	27	5	37	1	2304	0	16	950	1059	279	0	0	21
2264	27	6	38	1	2753	0	8	1308	1167	270	0	0	18
2264	27	7	39	1	4604	2	26	1265	1740	1571	0	0	71
2264	27	8	40	1	6138	1	21	2046	3097	973	0	1	36
2264	34	1	41	1	5749	0	10	2676	1421	1642	0	0	57
2264	34	2	42	1	3373	0	3	1265	500	1605	0	0	20
2264	34	3	43	1	11037	2	43	2786	6245	1961	1	1	71
2264	34	4	44	1	4459	2	11	1794	2117	535	0	0	18
2264	34	5	45	1	1628	0	6	662	786	174	0	0	9
2264	34	6	46	1	2567	0	11	1184	710	662	0	1	25
2264	34	7	47	1	4961	0	13	1486	1870	1592	2	0	36
2264	34	8	48	1	4300	0	8	1439	1958	895	0	0	31
2321	6	1	1	1	3121	0	109	751	1142	1119	2	2	60
2321	6	2	2	1	2588	2	86	729	987	784	0	1	45
2321	6	3	3	1	5302	1	82	1407	2022	1790	3	1	43
2321	6	4	4	1	3691	4	155	1094	1204	1234	2	3	63
2321	6	5	5	1	3332	1	105	735	1332	1159	3	0	59
2321	6	6	6	1	1602	0	31	389	716	466	1	3	17
2321	6	7	7	1	3446	3	86	798	1386	1173	2	0	42
2321	6	8	8	1	3413	2	104	1016	1289	1002	2	1	33
2321	10	1	9	1	1515	1	9	121	1129	255	6	0	20
2321	10	2	10	1	2380	0	11	322	121	1926	1	0	14
2321	10	3	11	1	3338	1	8	3024	59	246	22	0	1
2321	10	4	NA	0	1155	1	26	770	288	70	63	0	3
2321	10	5	12	1	3978	0	5	3525	419	29	5	0	1
2321	10	6	NA	0	88	8	14	29	27	10	1	0	2
2321	10	7	NA	0	651	1	7	27	73	543	0	0	2
2321	10	8	NA	0	660	0	3	29	610	18	0	0	1
2321	14	1	17	1	4569	0	2	3294	905	368	1	1	7
2321	14	2	18	1	2749	1	2	886	1177	683	0	0	24
2321	14	3	19	1	804	3	7	158	124	512	0	0	9
2321	14	4	20	1	3370	0	3	822	740	1805	0	0	37
2321	14	5	21	1	3763	0	2	2315	582	864	0	0	6
2321	14	6	NA	0	168	0	5	43	78	42	2	0	1
2321	14	7	NA	0	584	0	1	56	367	160	1	0	5
2321	14	8	NA	0	343	3	1	90	130	119	0	0	0
2321	20	1	25	1	5459	0	42	3465	1085	867	2	1	24
2321	20	2	26	1	2308	0	0	467	1354	487	0	0	33
2321	20	3	27	1	2458	0	2	717	674	1065	0	0	12
2321	20	4	28	1	2686	1	2	384	1557	742	0	0	45
2321	20	5	29	1	2628	0	3	83	476	2066	0	0	39
2321	20	6	30	1	2972	0	1	108	1747	1116	0	0	102
2321	20	7	31	1	2541	0	2	562	336	1641	0	0	21
2321	20	8	32	1	2820	0	4	2075	68	673	0	0	1
2321	27	1	33	1	7451	1	5	2090	4109	1246	0	0	141
2321	27	2	34	1	6264	1	2	142	5011	1108	1	0	46
2321	27	3	35	1	2815	1	2	373	139	2300	0	0	8
2321	27	4	36	1	2576	0	1	1955	506	114	0	0	4
2321	27	5	37	1	2882	0	2	169	1363	1348	0	0	117
2321	27	6	38	1	2430	0	3	311	1124	992	0	1	61
2321	27	7	39	1	2358	0	1	1807	43	507	0	0	4
2321	27	8	40	1	4404	0	1	197	2951	1255	0	0	52
2321	34	1	41	1	5020	0	2	82	475	4461	0	0	54
2321	34	2	42	1	2526	0	1	163	1239	1123	0	1	46
2321	34	3	43	1	4447	0	3	689	2081	1674	0	0	51
2321	34	4	44	1	2091	1	3	372	391	1324	1	0	23
2321	34	5	45	1	1825	0	2	235	75	1513	0	0	4
2321	34	6	46	1	7052	0	3	1226	5649	174	0	0	50
2321	34	7	47	1	4909	0	3	620	1317	2969	0	0	61
2321	34	8	48	1	4564	0	97	245	30	4192	0	0	4
2328	6	1	1	1	2149	90	180	609	648	622	7	4	32
2328	6	2	2	1	2132	85	334	568	691	454	9	6	13
2328	6	3	3	1	1766	100	204	448	583	431	6	4	12
2328	6	4	4	1	2023	72	248	600	561	542	6	8	31
2328	6	5	5	1	2482	86	229	738	803	626	6	10	23
2328	6	6	6	1	2420	65	198	793	665	699	12	7	32
2328	6	7	7	1	2665	147	274	882	587	775	7	9	15
2328	6	8	8	1	3145	83	362	990	979	731	9	3	13
2328	10	1	9	1	6267	85	95	1205	2919	1963	5	2	123
2328	10	2	10	1	2190	4	59	1231	588	308	2	4	11
2328	10	3	11	1	5204	115	187	2541	1827	534	11	1	22
2328	10	4	12	1	3250	27	131	1765	942	385	5	4	16
2328	10	5	13	1	3371	2	241	1310	1287	531	2	4	25
2328	10	6	14	1	3588	97	59	1080	1467	885	3	7	47
2328	10	7	15	1	2686	13	430	435	1242	566	8	15	40
2328	10	8	16	1	2614	2	70	1074	1312	156	1	2	17
2328	14	1	17	1	6092	9	293	2823	2017	950	8	5	35
2328	14	2	18	1	3816	5	251	1033	1556	971	1	7	47
2328	14	3	19	1	3573	4	61	1247	1764	497	0	3	14
2328	14	4	20	1	4233	3	144	2086	1466	534	3	2	23
2328	14	5	21	1	3549	1	261	753	1959	575	5	8	31
2328	14	6	22	1	1502	1	2	320	898	281	0	0	24
2328	14	7	23	1	3398	14	205	752	1567	860	1	4	44
2328	14	8	24	1	2944	1	79	1520	1024	320	0	0	10
2328	20	1	25	1	3564	1	142	2023	899	499	2	3	21
2328	20	2	26	1	1238	1	62	403	637	135	0	2	12
2328	20	3	27	1	3142	0	8	1204	1462	468	1	1	27
2328	20	4	28	1	2615	3	22	1091	1116	383	1	2	33
2328	20	5	29	1	2275	2	109	750	973	441	4	6	42
2328	20	6	30	1	1297	1	34	413	660	189	1	2	20
2328	20	7	31	1	1382	1	10	447	820	104	0	2	12
2328	20	8	32	1	3294	3	191	941	1027	1132	4	3	23
2328	27	1	33	1	5476	1	167	1368	2101	1839	2	4	117
2328	27	2	34	1	3947	2	62	1366	2081	436	1	3	40
2328	27	3	35	1	4343	0	134	1304	2461	444	4	4	33
2328	27	4	36	1	4461	0	123	1133	1744	1461	3	4	86
2328	27	5	37	1	1405	1	17	310	726	351	1	1	21
2328	27	6	38	1	1899	1	38	1309	399	152	1	1	6
2328	27	7	39	1	1252	1	16	512	325	398	1	1	11
2328	27	8	40	1	3399	0	41	986	2087	285	2	2	24
2328	34	1	41	1	4652	1	100	891	1310	2350	1	0	92
2328	34	2	42	1	1209	0	15	489	471	234	0	0	12
2328	34	3	43	1	2534	0	38	898	1303	295	1	0	9
2328	34	4	44	1	3394	10	62	1890	980	452	1	0	12
2328	34	5	45	1	1153	2	8	491	485	167	1	0	9
2328	34	6	46	1	1859	16	2	360	1222	259	0	1	29
2328	34	7	47	1	3607	2	103	1461	1584	457	0	2	10
2328	34	8	48	1	3009	2	52	1057	1043	855	1	1	30
2344	6	1	1	1	3125	15	277	1126	854	853	3	3	35
2344	6	2	2	1	1654	0	124	431	662	437	1	3	20
2344	6	3	3	1	1602	12	154	382	508	546	1	2	6
2344	6	4	4	1	3782	24	289	1229	1059	1181	12	1	46
2344	6	5	5	1	1822	7	205	491	585	534	1	2	16
2344	6	6	6	1	2156	1	208	622	661	664	4	6	31
2344	6	7	7	1	3719	9	221	1025	1331	1133	3	2	34
2344	6	8	8	1	3021	10	205	873	1166	767	1	1	38
2344	10	1	9	1	5545	2	44	1218	3246	1035	1	0	71
2344	10	2	10	1	4522	1	51	931	1014	2525	0	3	72
2344	10	3	11	1	2756	2	81	1383	930	360	1	2	22
2344	10	4	12	1	2272	1	58	440	882	891	1	2	28
2344	10	5	13	1	1991	0	23	449	1111	408	1	0	28
2344	10	6	14	1	2812	0	40	961	1490	321	2	0	24
2344	10	7	15	1	2849	3	169	546	1452	679	7	2	45
2344	10	8	16	1	4640	1	512	1439	822	1866	8	8	40
2344	14	1	17	1	5380	0	111	861	2238	2170	1	1	93
2344	14	2	18	1	1649	0	4	918	459	268	0	0	9
2344	14	3	19	1	8528	1	522	1291	5832	882	4	14	69
2344	14	4	20	1	5489	1	77	2333	1573	1505	2	1	44
2344	14	5	21	1	1507	0	38	631	612	226	1	0	5
2344	14	6	22	1	1987	1	9	471	838	668	0	1	32
2344	14	7	23	1	1859	1	226	386	337	909	2	3	13
2344	14	8	24	1	1922	0	191	362	511	858	0	4	24
2344	20	1	25	1	4337	1	16	1480	2446	394	2	0	38
2344	20	2	26	1	1485	2	1	578	542	362	0	1	15
2344	20	3	27	1	2309	2	1	537	1421	348	0	0	14
2344	20	4	28	1	2160	0	9	684	1200	267	0	0	22
2344	20	5	29	1	2207	0	8	386	1267	546	0	1	39
2344	20	6	30	1	2039	0	20	418	1061	540	0	0	32
2344	20	7	31	1	2033	0	9	712	790	522	0	0	13
2344	20	8	32	1	3677	3	91	510	2061	1012	1	2	32
2344	27	1	33	1	1108	1	35	310	345	417	1	1	25
2344	27	2	34	1	370	0	61	78	128	103	1	1	9
2344	27	3	35	1	2059	0	9	154	133	1763	0	0	10
2344	27	4	36	1	415	0	11	47	215	142	0	0	4
2344	27	5	37	1	473	0	73	216	25	159	1	0	0
2344	27	6	38	1	369	0	0	114	244	11	0	0	0
2344	27	7	39	1	698	0	3	194	291	210	0	0	12
2344	27	8	40	1	2135	0	129	548	566	892	1	0	10
2344	34	1	41	1	6250	1	16	1344	3399	1490	1	0	93
2344	34	2	42	1	1634	0	6	500	905	223	1	1	16
2344	34	3	43	1	9105	0	19	2473	5929	684	1	0	34
2344	34	4	44	1	1435	0	2	185	1131	117	0	0	8
2344	34	5	45	1	1110	0	10	276	514	310	1	0	15
2344	34	6	46	1	2725	0	2	808	1505	410	0	0	34
2344	34	7	47	1	3652	0	1	963	2169	519	1	0	39
2344	34	8	48	1	4322	0	4	1037	2740	541	0	1	31
2349	6	1	1	1	3988	1	166	910	1456	1455	4	6	74
2349	6	2	2	1	3913	0	230	1047	1310	1326	4	4	58
2349	6	3	3	1	2732	2	94	753	1093	790	0	2	22
2349	6	4	4	1	3366	3	69	1014	1003	1277	0	2	54
2349	6	5	5	1	3678	1	192	940	1201	1344	2	1	53
2349	6	6	6	1	4389	1	238	810	2227	1113	3	15	79
2349	6	7	7	1	3053	0	54	849	1000	1150	1	3	53
2349	6	8	8	1	5086	5	142	1560	1987	1392	3	2	42
2349	10	1	9	1	6475	1	17	1371	2752	2334	0	0	128
2349	10	2	10	1	3870	1	45	1261	1444	1119	0	0	48
2349	10	3	11	1	2344	3	28	833	1211	269	0	0	22
2349	10	4	12	1	1869	1	8	394	818	648	0	0	28
2349	10	5	13	1	3622	0	6	643	2040	933	0	0	71
2349	10	6	14	1	2528	1	40	762	760	965	0	2	40
2349	10	7	15	1	3859	2	13	844	2309	691	0	0	44
2349	10	8	16	1	3177	1	8	644	1623	901	1	0	43
2349	14	1	17	1	4434	1	8	750	2560	1115	0	0	74
2349	14	2	18	1	3312	0	1	1111	1085	1115	0	0	32
2349	14	3	19	1	4314	1	3	834	1797	1679	0	0	37
2349	14	4	20	1	3863	1	1	957	1867	1037	1	0	50
2349	14	5	21	1	3223	0	4	904	1676	639	0	0	35
2349	14	6	22	1	1193	0	6	353	470	364	0	0	21
2349	14	7	23	1	3248	0	1	857	1175	1215	0	1	54
2349	14	8	24	1	2884	0	5	900	1210	769	0	1	36
2349	20	1	25	1	4268	2	2	1172	2486	606	1	1	57
2349	20	2	26	1	1872	0	0	737	733	402	1	1	16
2349	20	3	27	1	5034	1	4	1576	1304	2149	0	1	72
2349	20	4	28	1	3199	0	1	802	925	1471	0	0	55
2349	20	5	29	1	1387	0	4	593	370	420	0	0	19
2349	20	6	30	1	1431	0	2	458	797	174	0	0	14
2349	20	7	31	1	951	0	1	357	401	192	0	0	9
2349	20	8	32	1	2462	0	3	1111	705	643	0	0	16
2349	27	1	33	1	6470	2	4	1174	3081	2209	0	0	128
2349	27	2	34	1	2689	0	5	810	1339	535	0	0	26
2349	27	3	35	1	4896	0	8	955	2851	1082	0	0	87
2349	27	4	36	1	2454	0	2	1256	805	391	0	0	25
2349	27	5	37	1	2656	0	2	477	1813	364	0	0	39
2349	27	6	38	1	3031	0	2	348	103	2578	0	0	18
2349	27	7	39	1	2215	0	2	924	582	707	0	0	15
2349	27	8	40	1	7549	1	16	1676	3567	2289	0	0	86
2349	34	1	41	1	5128	0	41	1421	1769	1897	0	0	71
2349	34	2	42	1	1965	0	5	467	1101	392	0	0	22
2349	34	3	43	1	3174	0	13	561	1618	982	0	0	28
2349	34	4	44	1	1853	0	12	371	915	555	0	0	23
2349	34	5	45	1	1618	0	14	444	837	323	0	0	20
2349	34	6	46	1	2685	0	9	435	1347	894	0	0	44
2349	34	7	47	1	2150	0	12	500	777	861	0	0	8
2349	34	8	48	1	2637	0	21	842	1223	551	0	1	17
2367	6	1	1	1	3440	319	456	864	1026	775	25	14	42
2367	6	2	2	1	1966	105	181	665	541	474	9	7	20
2367	6	3	3	1	2802	169	401	905	774	553	6	7	12
2367	6	4	4	1	3931	169	428	1212	921	1201	16	4	37
2367	6	5	5	1	1989	108	317	482	498	584	6	8	17
2367	6	6	6	1	2632	56	310	803	693	770	13	7	29
2367	6	7	7	1	3221	192	267	954	955	853	9	6	25
2367	6	8	8	1	2844	173	370	843	779	679	12	6	12
2367	10	1	9	1	6288	37	733	1896	2181	1441	14	8	49
2367	10	2	10	1	4337	59	1039	1547	846	846	15	13	24
2367	10	3	11	1	5742	43	529	1284	3466	420	7	14	28
2367	10	4	12	1	4451	7	161	1385	2299	599	5	2	39
2367	10	5	13	1	3999	27	1298	715	1565	394	9	24	27
2367	10	6	14	1	3023	13	1401	169	1073	367	25	40	28
2367	10	7	15	1	3607	8	193	1250	1277	879	7	1	51
2367	10	8	16	1	2876	22	176	1182	980	516	4	5	27
2367	14	1	17	1	4556	118	849	1853	1059	677	17	11	34
2367	14	2	18	1	1224	4	161	352	426	281	1	2	9
2367	14	3	19	1	7768	85	537	512	5193	1441	5	17	74
2367	14	4	20	1	4251	24	244	1848	1496	639	3	3	24
2367	14	5	21	1	3746	4	375	373	2034	960	6	10	69
2367	14	6	22	1	1283	0	14	941	223	105	1	0	3
2367	14	7	23	1	1352	2	98	407	697	148	1	5	6
2367	14	8	24	1	1010	1	91	190	579	149	0	0	14
2367	20	1	25	1	3014	20	332	1044	1111	507	14	18	60
2367	20	2	26	1	1535	8	97	539	401	490	1	4	17
2367	20	3	27	1	4902	0	9	3757	710	426	2	0	6
2367	20	4	28	1	2309	0	135	876	987	311	5	3	25
2367	20	5	29	1	2474	23	223	819	988	421	8	3	31
2367	20	6	30	1	2692	10	94	1161	837	590	3	3	25
2367	20	7	31	1	2903	42	319	842	865	835	5	4	25
2367	20	8	32	1	2883	1	252	772	1098	760	3	3	23
2367	27	1	33	1	5073	128	401	1312	2108	1124	9	11	88
2367	27	2	34	1	2020	18	179	959	548	316	5	4	9
2367	27	3	35	1	2597	39	214	392	1058	894	2	3	36
2367	27	4	36	1	2406	12	124	1203	608	459	5	3	16
2367	27	5	37	1	3346	0	172	1013	1357	804	4	13	61
2367	27	6	38	1	1422	0	73	1046	174	129	0	1	5
2367	27	7	39	1	1201	0	153	352	486	210	8	2	13
2367	27	8	40	1	4868	99	439	2186	725	1419	7	3	21
2400	6	1	1	1	3061	293	332	423	1666	347	9	12	38
2400	6	2	2	1	1076	3	15	23	1016	19	0	0	3
2400	6	3	NA	0	737	6	672	19	17	23	4	2	1
2400	6	4	3	2	2501	3	13	28	33	2424	2	0	3
2400	6	5	4	1	2733	1	55	1175	1060	442	1	0	19
2400	6	6	5	1	2670	1	13	1431	16	1209	1	0	1
2400	6	7	6	1	1624	8	706	872	17	21	1	2	0
2400	6	8	7	1	2474	48	51	56	2273	46	3	3	9
2400	10	1	9	1	870	3	8	132	719	8	0	2	0
2400	10	2	10	1	2569	1	2431	99	18	20	9	7	0
2400	10	3	NA	0	46	0	3	20	9	14	0	0	0
2400	10	4	11	1	3245	1	18	1798	328	1100	2	0	9
2400	10	5	12	1	2098	415	7	15	1656	5	1	2	4
2400	10	6	13	1	3026	1	8	2968	22	27	5	0	1
2400	10	7	NA	0	680	0	111	195	12	362	0	0	0
2400	10	8	NA	0	549	6	2	9	9	523	0	0	2
2400	14	1	17	1	11217	8	10	72	11109	18	0	2	18
2400	14	2	18	1	3491	1	20	2055	1384	31	0	0	0
2400	14	3	19	1	5599	2	11	103	4310	1173	1	0	37
2400	14	4	20	1	3397	0	166	1294	1932	5	1	4	1
2400	14	5	21	1	6160	1	5	6096	38	20	2	0	0
2400	14	6	NA	0	168	0	6	67	83	12	0	0	3
2400	14	7	22	1	2898	1	6	2561	58	272	0	0	1
2400	14	8	NA	0	78	0	6	53	15	4	1	0	1
2400	20	1	25	1	2108	1	201	54	1838	14	3	18	12
2400	20	2	26	1	2123	1	1373	699	41	9	20	4	0
2400	20	3	27	1	3100	1	579	272	2203	45	11	24	13
2400	20	4	28	1	2416	0	11	1988	41	376	2	1	1
2400	20	5	29	1	1956	0	5	1668	271	12	0	0	1
2400	20	6	30	1	2170	0	9	41	1947	173	0	2	14
2400	20	7	31	1	3909	1	12	40	3841	15	0	4	11
2400	20	8	32	1	3613	0	991	2559	46	17	10	4	0
2400	27	1	33	1	7378	1	8	7272	45	52	2	0	0
2400	27	2	34	2	2629	2	222	294	2106	5	2	11	4
2400	27	3	35	2	465	83	238	19	29	96	2	4	1
2400	27	4	36	1	2809	0	1	70	2346	392	0	0	43
2400	27	5	37	1	3699	5	2	1777	47	1868	1	0	4
2400	27	6	38	1	2752	22	270	1852	582	26	11	6	1
2400	27	7	39	1	5164	6	1	63	5087	7	0	0	5
2400	27	8	NA	0	83	0	1	60	19	3	1	0	0
2400	34	1	41	1	6306	2	944	97	5256	7	23	27	21
2400	34	2	42	1	3126	1	0	1045	2036	44	0	0	10
2400	34	3	43	1	4749	0	2	4706	27	14	2	0	0
2400	34	4	44	1	2497	6	40	2261	40	150	0	0	1
2400	34	5	45	1	1967	0	0	162	1802	3	0	0	2
2400	34	6	46	1	2412	0	1	68	1812	531	0	1	49
2400	34	7	47	1	2197	0	4	1947	237	9	0	0	0
2400	34	8	48	1	3851	0	2	29	3818	2	0	0	9
2426	6	1	1	1	6206	292	631	2048	1943	1292	31	17	71
2426	6	2	2	1	3561	213	569	988	1003	788	23	19	38
2426	6	3	3	1	4366	218	872	1037	1293	946	12	12	19
2426	6	4	4	1	3014	184	322	947	804	757	15	10	39
2426	6	5	5	1	3915	283	664	1198	1111	659	18	12	26
2426	6	6	6	1	4143	209	394	1221	1133	1186	13	21	48
2426	6	7	7	1	3207	194	344	1022	885	762	8	10	28
2426	6	8	8	1	5423	174	753	1478	1597	1421	16	17	48
2426	10	1	9	1	5977	42	1487	1208	2153	1087	20	20	50
2426	10	2	10	1	1299	0	79	379	502	339	0	0	16
2426	10	3	11	1	7264	31	336	3264	1340	2293	3	2	25
2426	10	4	12	1	1871	9	81	928	605	248	2	1	11
2426	10	5	13	1	1907	7	209	388	990	313	2	5	22
2426	10	6	14	1	7676	11	190	1972	2283	3220	3	6	112
2426	10	7	15	1	5596	46	553	1989	1826	1182	8	11	49
2426	10	8	16	1	3096	3	187	886	857	1163	1	3	39
2426	14	1	17	1	6782	0	92	3320	2869	501	2	0	28
2426	14	2	18	1	3301	0	84	1462	965	790	2	1	27
2426	14	3	19	1	6201	1	306	1451	2024	2419	1	3	50
2426	14	4	20	1	3270	3	396	1839	706	326	7	4	14
2426	14	5	21	1	3270	1	230	932	1937	170	4	3	11
2426	14	6	22	1	3642	11	137	916	2372	206	4	5	24
2426	14	7	23	1	2579	30	169	601	1234	545	5	6	24
2426	14	8	24	1	3135	34	771	648	864	818	13	9	26
2426	20	1	25	1	4126	3	67	1425	1803	828	2	1	48
2426	20	2	26	1	2783	6	156	1728	620	273	3	1	9
2426	20	3	27	1	5776	11	131	2100	2869	665	2	1	34
2426	20	4	28	1	4382	0	63	2105	1781	433	2	1	32
2426	20	5	29	1	2626	3	64	1285	731	543	0	2	26
2426	20	6	30	1	1768	4	54	645	887	178	1	1	15
2426	20	7	31	1	2438	3	148	266	1027	994	1	2	37
2426	20	8	32	1	4578	8	379	983	2083	1125	7	3	38
2426	27	1	33	1	2417	4	29	916	1047	421	2	1	20
2426	27	2	34	1	1503	3	19	598	532	351	0	1	20
2426	27	3	35	1	3336	1	226	1093	1053	963	3	2	23
2426	27	4	36	1	5355	1	44	1729	2213	1368	1	2	63
2426	27	5	37	1	1733	3	128	501	669	432	5	5	24
2426	27	6	38	1	1912	1	6	732	849	324	1	0	22
2426	27	7	39	1	1866	1	29	1056	522	258	1	0	11
2426	27	8	40	1	4028	6	238	1029	1961	794	4	3	28
2426	34	1	41	1	3613	3	67	894	1965	684	3	2	45
2426	34	2	42	1	1410	1	12	549	712	136	0	0	9
2426	34	3	43	1	2794	0	59	445	1279	1011	1	1	28
2426	34	4	44	1	2708	2	31	1225	539	911	3	0	18
2426	34	5	45	1	2898	0	26	474	2145	253	0	0	19
2426	34	6	46	1	4505	1	55	2593	1121	735	2	3	29
2426	34	7	47	1	2913	5	26	796	965	1121	1	1	22
2426	34	8	48	1	2571	0	60	907	1235	369	0	0	19
2430	6	1	1	1	3373	185	485	801	990	912	20	7	36
2430	6	2	2	1	3147	210	409	766	797	965	21	14	23
2430	6	3	3	1	2881	197	387	690	757	850	4	8	16
2430	6	4	4	1	2458	172	394	558	732	602	11	9	32
2430	6	5	5	1	2237	121	210	643	728	535	5	6	19
2430	6	6	6	1	2936	135	347	819	920	715	11	12	32
2430	6	7	7	1	3682	154	397	968	1208	955	10	9	38
2430	6	8	8	1	5001	234	630	1100	1362	1675	13	14	40
2430	10	1	9	1	6502	17	281	2727	1757	1720	6	8	44
2430	10	2	10	1	1703	5	104	597	458	539	0	1	11
2430	10	3	11	1	7513	32	454	2852	3015	1160	8	10	45
2430	10	4	12	1	2477	41	236	876	664	660	5	5	24
2430	10	5	13	1	2341	10	216	716	613	786	2	8	21
2430	10	6	14	1	2545	6	347	477	899	816	5	6	47
2430	10	7	15	1	2578	3	258	709	1032	576	5	5	40
2430	10	8	16	1	2274	42	174	857	614	587	7	9	36
2430	14	1	17	1	5963	9	133	2605	2091	1125	3	3	40
2430	14	2	18	1	2471	11	89	1136	837	398	2	1	13
2430	14	3	19	1	4682	3	167	1595	2320	597	4	3	31
2430	14	4	20	1	2441	4	104	1429	570	334	2	2	6
2430	14	5	21	1	1905	4	119	713	752	317	2	0	15
2430	14	6	22	1	2007	3	74	840	839	251	5	3	16
2430	14	7	23	1	1831	11	180	805	565	270	6	4	8
2430	14	8	24	1	4871	2	93	1031	2910	835	3	2	56
2430	20	1	25	1	3915	0	54	1598	1041	1222	2	1	58
2430	20	2	26	1	3625	5	90	1250	1294	986	1	1	39
2430	20	3	27	1	3984	1	80	2045	922	936	1	1	30
2430	20	4	28	1	4523	2	112	2248	1187	974	6	0	35
2430	20	5	29	1	3411	10	68	1127	1667	539	4	2	40
2430	20	6	30	1	2919	0	77	1008	1291	543	2	1	35
2430	20	7	31	1	3343	0	95	1499	1295	454	2	2	18
2430	20	8	32	1	4410	1	136	2625	1127	521	4	3	10
2430	27	1	33	1	1983	0	30	887	707	359	3	1	28
2430	27	2	34	1	1104	0	23	450	393	238	1	1	15
2430	27	3	35	1	13846	3	129	7973	2630	3111	3	0	41
2430	27	4	36	1	1186	2	40	677	225	242	0	0	7
2430	27	5	37	1	2205	0	1	1351	567	286	0	0	8
2430	27	6	38	1	1626	1	27	726	755	117	0	1	7
2430	27	7	39	1	1027	2	14	277	527	207	1	0	7
2430	27	8	40	1	3087	37	129	1200	1051	670	2	3	20
2430	34	1	41	1	6194	0	131	1592	2443	2028	3	2	108
2430	34	2	42	1	1912	1	8	901	326	676	0	0	8
2430	34	3	43	1	4550	2	45	2058	1670	775	0	0	23
2430	34	4	44	1	1972	1	24	1051	649	247	1	0	9
2430	34	5	45	1	1876	1	24	661	959	231	0	0	12
2430	34	6	46	1	2010	0	25	898	720	367	1	1	18
2430	34	7	47	1	1661	0	25	558	772	306	0	1	15
2430	34	8	48	1	1337	0	18	642	361	316	0	0	5
Inoc	0	4	NA	1	2630	599	451	540	488	552	20	12	14
Inoc	0	5	NA	1	2430	542	431	491	411	555	33	11	25
Inoc	0	4	NA	1	7312	1579	1317	1548	1256	1612	89	42	40
Inoc	0	5	NA	1	5740	1338	987	1183	920	1312	75	32	42
